# Supplementary material for: Lipoprotein receptors in ovary of eel, Anguilla australis: molecular characterisation of putative vitellogenin receptors
Source: Fish Physiol Biochem. 2023 Jan 17;49(1):117–37. doi: 10.1007/s10695-023-01169-6 (PMC9935665; doi:10.1007/s10695-023-01169-6)
Supplement: Supplementary file 1 — Supplementary file1 (ZIP 631 KB) [file 10695_2023_1169_MOESM1_ESM.zip]

Archive with 5 entries (5 files):
- Online Resource 1.pdf
- Online Resource 2.pdf
- Online Resource 3.pdf
- Online Resource 4.pdf
- Online Resource 5.pdf
